# Supplementary material for: Clinical Significance of Cytokeratin 19-Fragments (CYFRA 21-1), Osteopontin (OPN) and Human Epididymis Protein 4 (HE4) in Pancreatic Adenocarcinoma
Source: Int J Mol Sci. 2026 Feb 5;27(3):1562. doi: 10.3390/ijms27031562 (PMC12898393; doi:10.3390/ijms27031562)
Supplement: Supplementary file 1 [file ijms-27-01562-s001.zip]

Archive with 1 entries (1 files):
- ijms-4109823-supplementary.pdf
